# Supplementary material for: Bento: a toolkit for subcellular analysis of spatial transcriptomics data
Source: Genome Biol. 2024 Apr 2;25:82. doi: 10.1186/s13059-024-03217-7 (PMC11289963; doi:10.1186/s13059-024-03217-7)
Supplement: Supplementary file 2 — Additional file 2: Table S2. Hyperoptimization parameters and classifier architectures. [file 13059_2024_3217_MOESM2_ESM.xlsx]

## Sheet: Hyperoptimization Parameters
Table S2
Random Forest				Validation
Parameter	Distribution	Range		4-fold cross validation, maximizing mean macro-F1 score
n_estimators	Uniform	10:500:10		TPE (Tree-structured Parzen Estimator) sampling for 50 trials
max_depth	Uniform	2:20
learning_rate	Log-uniform	1e-4:1
colsample_bytree	Uniform	0.2:0.8
reg_lambda	Log-uniform	1e-7:1e-1
SVM
Parameter	Distribution	Range		4-fold cross validation, maximizing mean macro-F1 score
kernel	Uniform	linear, poly, rbf, sigmoid		TPE (Tree-structured Parzen Estimator) sampling for 50 trials
C	Log-uniform	1e-5:1
degree	Uniform	2:5
MLP
Parameter	Distribution	Range		20% data for validation, minimizing mean binary cross entropy loss
Optimizer	Fixed	Adam		TPE (Tree-structured Parzen Estimator) sampling for 50 trials
FC layers	Fixed	2
Layer 1 units	Uniform	10:300
Layer 2 units	Uniform	10:300
Epochs	Fixed	100
CNN
Parameter	Distribution	Range		20% data for validation, minimizing mean binary cross entropy loss
Optimizer	Fixed	Adam		TPE (Tree-structured Parzen Estimator) sampling for 50 trials
Conv. blocks	Fixed	2
Input size	Fixed	64x64
Number of filters	Uniform	2:16
Kernel size	Fixed	3
FC layer 1 units	Uniform	10:300
FC layer 2 units	Uniform	10:100
Epochs	Fixed	200

## Sheet: MLP Architecture
========================================================================================== Layer (type:depth-idx) Output Shape Param # ========================================================================================== FCModule -- -- ├─Sequential: 1-1 [100, 2] -- │ └─Linear: 2-1 [100, 88] 1,232 │ └─BatchNorm1d: 2-2 [100, 88] 176 │ └─Dropout: 2-3 [100, 88] -- │ └─ReLU: 2-4 [100, 88] -- │ └─…

## Sheet: CNN Architecture
========================================================================================== Layer (type:depth-idx) Output Shape Param # ========================================================================================== SpotsBinaryModule -- -- ├─Sequential: 1-1 [100, 2] -- │ └─Conv2d: 2-1 [100, 2, 62, 62] 20 │ └─BatchNorm2d: 2-2 [100, 2, 62, 62] 4 │ └─Dropout: 2-3 [100, 2, 62, 62] -- │ └─Re…
w
