# Supplementary material for: Bento: a toolkit for subcellular analysis of spatial transcriptomics data
Source: Genome Biol. 2024 Apr 2;25:82. doi: 10.1186/s13059-024-03217-7 (PMC11289963; doi:10.1186/s13059-024-03217-7)
Supplement: Supplementary file 4 — Additional file 4: Table S4. Manual annotation data for RNA localization patterns [file 13059_2024_3217_MOESM4_ESM.csv]

cell	gene	dataset	label_a1	label_a2	label_a3
0-0	Capn6	seqfish	['nuclear_edge', 'cytoplasmic']	['none']	['none']
0-0	Ccnk	seqfish	['cytoplasmic', 'polarized']	['cytoplasmic', 'polarized']	['cytoplasmic']
0-0	Crim1	seqfish	['nuclear_edge', 'cytoplasmic']	['nuclear_edge', 'cytoplasmic']	['nuclear_edge', 'cytoplasmic']
0-0	Cse1l	seqfish	['none']	['none']	['none']
0-0	Dnajc10	seqfish	['none']	['none']	['none']
0-0	Dtx3	seqfish	['none']	['none']	['none']
0-0	Pacsin2	seqfish	['nuclear']	['nuclear']	['nuclear']
0-0	Prkd1	seqfish	['cytoplasmic', 'polarized']	['cytoplasmic', 'polarized']	['cytoplasmic', 'polarized']
0-0	Reep5	seqfish	['nuclear']	['nuclear']	['nuclear']
0-0	Sec23a	seqfish	['nuclear_edge', 'polarized']	['nuclear_edge', 'polarized']	['nuclear_edge', 'polarized']
0-0	Slc44a2	seqfish	['nuclear', 'cell_edge']	['cell_edge']	['nuclear', 'cell_edge']
0-0	Stk40	seqfish	['cytoplasmic']	['cytoplasmic']	['nuclear_edge', 'cytoplasmic']
1-0	Fam102b	seqfish	['cytoplasmic', 'polarized']	['cytoplasmic', 'cell_edge']	['cytoplasmic', 'polarized']
1-0	Fam207a	seqfish	['cytoplasmic', 'polarized']	['none']	['cytoplasmic']
1-0	Fbrs	seqfish	['none']	['none']	['none']
1-0	Fmod	seqfish	['none']	['none']	['none']
1-0	Foxm1	seqfish	['cytoplasmic']	['cytoplasmic']	['cytoplasmic']
1-0	Golga5	seqfish	['cytoplasmic']	['cytoplasmic', 'polarized']	['nuclear_edge', 'cytoplasmic']
1-0	Igsf8	seqfish	['cytoplasmic', 'polarized']	['cytoplasmic', 'polarized']	['nuclear_edge', 'polarized']
1-0	Ip6k2	seqfish	['none']	['none']	['none']
1-0	Lipa	seqfish	['none']	['none']	['none']
1-0	Magix	seqfish	['cytoplasmic']	['cytoplasmic', 'polarized']	['cytoplasmic', 'polarized']
1-0	Rbm33	seqfish	['none']	['none']	['cytoplasmic']
1-0	Rbms3	seqfish	['polarized']	['none']	['none']
1-0	S1pr3	seqfish	['nuclear', 'cytoplasmic']	['polarized']	['none']
1-0	Scfd2	seqfish	['nuclear_edge', 'cell_edge']	['none']	['cytoplasmic', 'polarized']
1-0	Shq1	seqfish	['none']	['none']	['none']
1-0	Tbc1d20	seqfish	['cytoplasmic', 'polarized']	['cytoplasmic', 'polarized']	['cytoplasmic', 'polarized']
1-0	Tctn1	seqfish	['none']	['none']	['none']
1-0	Tead1	seqfish	['nuclear_edge', 'cytoplasmic']	['none']	['nuclear', 'nuclear_edge']
10-0	Atg12	seqfish	['nuclear', 'nuclear_edge']	['nuclear_edge', 'polarized']	['nuclear', 'nuclear_edge']
10-0	C17orf51	merfish	['none']	['cytoplasmic']	['none']
10-0	CBX5	merfish	['none']	['none']	['none']
10-0	CCDC113	merfish	['none']	['none']	['none']
10-0	CEP250	merfish	['nuclear_edge']	['nuclear_edge']	['nuclear', 'nuclear_edge']
10-0	CKAP5	merfish	['nuclear_edge', 'polarized']	['nuclear_edge', 'polarized']	['nuclear_edge', 'polarized']
10-0	Cd3eap	seqfish	['none']	['nuclear_edge', 'cell_edge']	['nuclear_edge', 'cytoplasmic']
10-0	Cdc16	seqfish	['nuclear_edge', 'cytoplasmic']	['cytoplasmic']	['nuclear_edge', 'cytoplasmic']
10-0	Cog8	seqfish	['none']	['none']	['nuclear_edge', 'cell_edge']
10-0	Csgalnact1	seqfish	['nuclear_edge']	['polarized']	['none']
10-0	DYNC1H1	merfish	['nuclear_edge']	['nuclear_edge', 'polarized']	['nuclear_edge', 'polarized']
10-0	Dnajc14	seqfish	['cytoplasmic']	['cytoplasmic']	['cytoplasmic']
10-0	FZD4	merfish	['polarized']	['none']	['none']
10-0	Fat1	seqfish	['cytoplasmic']	['cytoplasmic']	['cytoplasmic']
10-0	Fbxo45	seqfish	['none']	['none']	['none']
10-0	GPR107	merfish	['cytoplasmic', 'polarized']	['cytoplasmic', 'polarized']	['cytoplasmic']
10-0	Get4	seqfish	['none']	['none']	['none']
10-0	IGF2R	merfish	['cytoplasmic']	['cytoplasmic']	['cytoplasmic']
10-0	IL17RA	merfish	['cell_edge', 'polarized']	['cell_edge', 'polarized']	['polarized', 'cell_edge']
10-0	Itfg1	seqfish	['none']	['none']	['none']
10-0	KIAA1147	merfish	['nuclear_edge', 'cytoplasmic']	['polarized']	['none']
10-0	KIAA1147	merfish	['nuclear_edge', 'cytoplasmic']	['polarized']	['cytoplasmic', 'cell_edge']
10-0	KIAA1147	merfish	['nuclear_edge', 'cytoplasmic']	['cytoplasmic', 'cell_edge']	['none']
10-0	KIAA1147	merfish	['nuclear_edge', 'cytoplasmic']	['cytoplasmic', 'cell_edge']	['cytoplasmic', 'cell_edge']
10-0	KIAA1147	merfish	['cell_edge']	['polarized']	['none']
10-0	KIAA1147	merfish	['cell_edge']	['polarized']	['cytoplasmic', 'cell_edge']
10-0	KIAA1147	merfish	['cell_edge']	['cytoplasmic', 'cell_edge']	['none']
10-0	KIAA1147	merfish	['cell_edge']	['cytoplasmic', 'cell_edge']	['cytoplasmic', 'cell_edge']
10-0	Kdm5b	seqfish	['cytoplasmic', 'polarized']	['cytoplasmic', 'polarized']	['cytoplasmic', 'polarized']
10-0	LUZP1	merfish	['cytoplasmic']	['nuclear_edge', 'cytoplasmic']	['cytoplasmic']
10-0	MED14	merfish	['nuclear_edge', 'cytoplasmic']	['none']	['cytoplasmic']
10-0	Mmp2	seqfish	['polarized']	['polarized']	['none']
10-0	NHSL2	merfish	['none']	['cell_edge', 'polarized']	['cell_edge']
10-0	NHSL2	merfish	['none']	['cell_edge', 'polarized']	['none']
10-0	NHSL2	merfish	['none']	['none']	['cell_edge']
10-0	NHSL2	merfish	['none']	['none']	['none']
10-0	NHSL2	merfish	['none']	['cell_edge', 'polarized']	['cell_edge']
10-0	NHSL2	merfish	['none']	['cell_edge', 'polarized']	['none']
10-0	NHSL2	merfish	['none']	['none']	['cell_edge']
10-0	NHSL2	merfish	['none']	['none']	['none']
10-0	Nfkbia	seqfish	['nuclear_edge', 'cytoplasmic']	['cytoplasmic']	['cytoplasmic']
10-0	PHIP	merfish	['nuclear', 'nuclear_edge']	['nuclear']	['nuclear', 'nuclear_edge']
10-0	PHIP	merfish	['nuclear', 'nuclear_edge']	['nuclear']	['cytoplasmic']
10-0	PHIP	merfish	['nuclear', 'nuclear_edge']	['cytoplasmic', 'polarized']	['nuclear', 'nuclear_edge']
10-0	PHIP	merfish	['nuclear', 'nuclear_edge']	['cytoplasmic', 'polarized']	['cytoplasmic']
10-0	PHIP	merfish	['cytoplasmic', 'polarized']	['nuclear']	['nuclear', 'nuclear_edge']
10-0	PHIP	merfish	['cytoplasmic', 'polarized']	['nuclear']	['cytoplasmic']
10-0	PHIP	merfish	['cytoplasmic', 'polarized']	['cytoplasmic', 'polarized']	['nuclear', 'nuclear_edge']
10-0	PHIP	merfish	['cytoplasmic', 'polarized']	['cytoplasmic', 'polarized']	['cytoplasmic']
10-0	PRDM2	merfish	['nuclear_edge']	['nuclear_edge', 'polarized']	['nuclear_edge', 'polarized']
10-0	PROSER1	merfish	['cytoplasmic']	['cytoplasmic']	['cytoplasmic']
10-0	Ppfia1	seqfish	['cytoplasmic']	['cytoplasmic']	['cytoplasmic']
10-0	RBM20	merfish	['nuclear', 'nuclear_edge']	['polarized']	['nuclear', 'nuclear_edge']
10-0	SLC5A3	merfish	['cell_edge']	['cell_edge']	['cytoplasmic', 'cell_edge']
10-0	SOD2	merfish	['nuclear']	['nuclear']	['nuclear']
10-0	SRRM2	merfish	['none']	['none']	['none']
10-0	SRRM2	merfish	['none']	['none']	['cytoplasmic', 'cell_edge']
10-0	SRRM2	merfish	['none']	['none']	['nuclear']
10-0	SRRM2	merfish	['none']	['cell_edge', 'polarized']	['none']
10-0	SRRM2	merfish	['none']	['cell_edge', 'polarized']	['cytoplasmic', 'cell_edge']
10-0	SRRM2	merfish	['none']	['cell_edge', 'polarized']	['nuclear']
10-0	SRRM2	merfish	['none']	['nuclear']	['none']
10-0	SRRM2	merfish	['none']	['nuclear']	['cytoplasmic', 'cell_edge']
10-0	SRRM2	merfish	['none']	['nuclear']	['nuclear']
10-0	SRRM2	merfish	['cell_edge', 'polarized']	['none']	['none']
10-0	SRRM2	merfish	['cell_edge', 'polarized']	['none']	['cytoplasmic', 'cell_edge']
10-0	SRRM2	merfish	['cell_edge', 'polarized']	['none']	['nuclear']
10-0	SRRM2	merfish	['cell_edge', 'polarized']	['cell_edge', 'polarized']	['none']
10-0	SRRM2	merfish	['cell_edge', 'polarized']	['cell_edge', 'polarized']	['cytoplasmic', 'cell_edge']
10-0	SRRM2	merfish	['cell_edge', 'polarized']	['cell_edge', 'polarized']	['nuclear']
10-0	SRRM2	merfish	['cell_edge', 'polarized']	['nuclear']	['none']
10-0	SRRM2	merfish	['cell_edge', 'polarized']	['nuclear']	['cytoplasmic', 'cell_edge']
10-0	SRRM2	merfish	['cell_edge', 'polarized']	['nuclear']	['nuclear']
10-0	SRRM2	merfish	['nuclear']	['none']	['none']
10-0	SRRM2	merfish	['nuclear']	['none']	['cytoplasmic', 'cell_edge']
10-0	SRRM2	merfish	['nuclear']	['none']	['nuclear']
10-0	SRRM2	merfish	['nuclear']	['cell_edge', 'polarized']	['none']
10-0	SRRM2	merfish	['nuclear']	['cell_edge', 'polarized']	['cytoplasmic', 'cell_edge']
10-0	SRRM2	merfish	['nuclear']	['cell_edge', 'polarized']	['nuclear']
10-0	SRRM2	merfish	['nuclear']	['nuclear']	['none']
10-0	SRRM2	merfish	['nuclear']	['nuclear']	['cytoplasmic', 'cell_edge']
10-0	SRRM2	merfish	['nuclear']	['nuclear']	['nuclear']
10-0	Smoc1	seqfish	['cytoplasmic']	['cytoplasmic']	['cytoplasmic']
10-0	Snx18	seqfish	['cytoplasmic']	['cytoplasmic', 'polarized']	['cytoplasmic', 'polarized']
10-0	USP8	merfish	['nuclear', 'nuclear_edge']	['nuclear', 'nuclear_edge']	['nuclear', 'nuclear_edge']
10-0	USP9X	merfish	['cytoplasmic', 'polarized']	['cytoplasmic', 'polarized']	['cytoplasmic']
10-0	Uba6	seqfish	['none']	['nuclear_edge']	['none']
10-0	VPS13D	merfish	['none']	['cytoplasmic', 'cell_edge']	['nuclear_edge', 'cytoplasmic']
10-0	Vps37c	seqfish	['none']	['none']	['none']
10-0	Wwtr1	seqfish	['cytoplasmic', 'polarized']	['cytoplasmic', 'polarized']	['cytoplasmic', 'polarized']
10-0	notarget004	merfish	['nuclear']	['nuclear']	['nuclear']
11-0	AFF4	merfish	['polarized']	['none']	['nuclear', 'polarized']
11-0	ALPK2	merfish	['nuclear_edge']	['none']	['nuclear_edge']
11-0	ANKRD52	merfish	['none']	['none']	['none']
11-0	CBL	merfish	['nuclear_edge', 'cytoplasmic']	['nuclear_edge', 'cytoplasmic']	['nuclear_edge', 'cytoplasmic']
11-0	CENPF	merfish	['none']	['polarized']	['nuclear_edge', 'cytoplasmic']
11-0	CKAP5	merfish	['cytoplasmic', 'cell_edge']	['cell_edge']	['cytoplasmic', 'cell_edge']
11-0	HEATR5B	merfish	['nuclear']	['nuclear']	['nuclear']
11-0	IL17RA	merfish	['cytoplasmic']	['cytoplasmic', 'polarized']	['cytoplasmic', 'polarized']
11-0	KIAA1462	merfish	['cytoplasmic', 'polarized']	['cell_edge', 'polarized']	['cell_edge', 'polarized']
11-0	MYH10	merfish	['nuclear_edge', 'cell_edge']	['nuclear_edge', 'cell_edge']	['cell_edge']
11-0	NOTCH2	merfish	['cytoplasmic']	['cytoplasmic', 'polarized']	['cytoplasmic']
11-0	NOTCH2	merfish	['cytoplasmic']	['cytoplasmic', 'polarized']	['cytoplasmic']
11-0	NOTCH2	merfish	['cytoplasmic']	['cytoplasmic']	['cytoplasmic']
11-0	NOTCH2	merfish	['cytoplasmic']	['cytoplasmic']	['cytoplasmic']
11-0	NOTCH2	merfish	['cytoplasmic']	['cytoplasmic', 'polarized']	['cytoplasmic']
11-0	NOTCH2	merfish	['cytoplasmic']	['cytoplasmic', 'polarized']	['cytoplasmic']
11-0	NOTCH2	merfish	['cytoplasmic']	['cytoplasmic']	['cytoplasmic']
11-0	NOTCH2	merfish	['cytoplasmic']	['cytoplasmic']	['cytoplasmic']
11-0	PAPPA	merfish	['none']	['none']	['cytoplasmic']
11-0	POLQ	merfish	['nuclear']	['none']	['nuclear', 'cell_edge']
11-0	PROSER1	merfish	['nuclear_edge']	['none']	['none']
11-0	PRRC2B	merfish	['cytoplasmic']	['cytoplasmic', 'polarized']	['cytoplasmic']
11-0	RBM20	merfish	['cytoplasmic']	['cytoplasmic']	['nuclear', 'cytoplasmic']
11-0	SIPA1L3	merfish	['cytoplasmic']	['cytoplasmic', 'polarized']	['nuclear_edge', 'cytoplasmic']
11-0	SSH1	merfish	['none']	['none']	['none']
11-0	SULT1C2	merfish	['nuclear_edge', 'cytoplasmic']	['none']	['nuclear_edge', 'polarized']
11-0	TNRC6A	merfish	['nuclear']	['none']	['nuclear']
11-0	TNRC6A	merfish	['nuclear']	['none']	['none']
11-0	TNRC6A	merfish	['nuclear']	['nuclear_edge']	['nuclear']
11-0	TNRC6A	merfish	['nuclear']	['nuclear_edge']	['none']
11-0	TNRC6A	merfish	['none']	['none']	['nuclear']
11-0	TNRC6A	merfish	['none']	['none']	['none']
11-0	TNRC6A	merfish	['none']	['nuclear_edge']	['nuclear']
11-0	TNRC6A	merfish	['none']	['nuclear_edge']	['none']
12-0	Ahdc1	seqfish	['nuclear_edge', 'cytoplasmic']	['none']	['none']
12-0	Atp6v0a1	seqfish	['cytoplasmic']	['cytoplasmic']	['cytoplasmic']
12-0	Cdc16	seqfish	['none']	['cytoplasmic']	['cytoplasmic']
12-0	Ddr2	seqfish	['cytoplasmic']	['cytoplasmic']	['cytoplasmic']
12-0	Dhrs9	seqfish	['cytoplasmic', 'polarized']	['none']	['none']
12-0	Ehmt1	seqfish	['nuclear_edge', 'cytoplasmic']	['nuclear_edge']	['none']
12-0	Inhbc	seqfish	['cytoplasmic', 'polarized']	['cytoplasmic']	['cytoplasmic']
12-0	Kif4	seqfish	['cytoplasmic', 'polarized']	['cytoplasmic']	['cytoplasmic', 'polarized']
12-0	Pcolce	seqfish	['nuclear_edge']	['none']	['none']
12-0	Pitrm1	seqfish	['none']	['none']	['none']
12-0	Slu7	seqfish	['cytoplasmic']	['cytoplasmic']	['cytoplasmic']
12-0	Srgap2	seqfish	['cytoplasmic', 'polarized']	['cytoplasmic', 'polarized']	['cytoplasmic', 'polarized']
12-0	St5	seqfish	['none']	['none']	['none']
12-0	Trpm7	seqfish	['nuclear', 'nuclear_edge']	['nuclear', 'nuclear_edge']	['none']
13-0	Aldh9a1	seqfish	['none']	['none']	['cytoplasmic']
13-0	BRCA2	merfish	['cytoplasmic', 'polarized']	['cytoplasmic', 'polarized']	['cytoplasmic', 'polarized']
13-0	CBL	merfish	['cytoplasmic']	['cytoplasmic']	['cytoplasmic', 'cell_edge']
13-0	CBX5	merfish	['none']	['nuclear', 'polarized']	['nuclear']
13-0	CCDC113	merfish	['cytoplasmic']	['cytoplasmic', 'polarized']	['cytoplasmic']
13-0	CDYL2	merfish	['nuclear', 'cell_edge']	['none']	['none']
13-0	CEP250	merfish	['cell_edge', 'polarized']	['nuclear', 'nuclear_edge']	['nuclear', 'cell_edge']
13-0	COL5A1	merfish	['none']	['none']	['none']
13-0	Ccdc102a	seqfish	['none']	['none']	['none']
13-0	DIP2B	merfish	['nuclear', 'nuclear_edge']	['nuclear_edge']	['nuclear', 'nuclear_edge']
13-0	DNAJC13	merfish	['none']	['none']	['none']
13-0	FZD4	merfish	['cell_edge']	['cytoplasmic']	['cell_edge']
13-0	Foxn3	seqfish	['none']	['nuclear']	['none']
13-0	HEATR5B	merfish	['none']	['none']	['none']
13-0	MCF2L	merfish	['cytoplasmic']	['cytoplasmic', 'cell_edge']	['cytoplasmic', 'cell_edge']
13-0	MED14	merfish	['cytoplasmic']	['cytoplasmic']	['cytoplasmic']
13-0	MYH10	merfish	['cytoplasmic', 'polarized']	['cytoplasmic', 'polarized']	['cytoplasmic', 'polarized']
13-0	Marveld1	seqfish	['cytoplasmic', 'polarized']	['cytoplasmic', 'polarized']	['cytoplasmic']
13-0	NHSL2	merfish	['nuclear_edge']	['nuclear_edge', 'cytoplasmic']	['nuclear_edge']
13-0	Nfe2l1	seqfish	['cytoplasmic']	['cytoplasmic']	['cytoplasmic']
13-0	Ormdl3	seqfish	['none']	['none']	['none']
13-0	PHIP	merfish	['nuclear_edge']	['nuclear', 'polarized']	['nuclear']
13-0	PHIP	merfish	['nuclear_edge']	['nuclear', 'polarized']	['nuclear_edge', 'polarized']
13-0	PHIP	merfish	['nuclear_edge']	['polarized']	['nuclear']
13-0	PHIP	merfish	['nuclear_edge']	['polarized']	['nuclear_edge', 'polarized']
13-0	PHIP	merfish	['nuclear_edge', 'cytoplasmic']	['nuclear', 'polarized']	['nuclear']
13-0	PHIP	merfish	['nuclear_edge', 'cytoplasmic']	['nuclear', 'polarized']	['nuclear_edge', 'polarized']
13-0	PHIP	merfish	['nuclear_edge', 'cytoplasmic']	['polarized']	['nuclear']
13-0	PHIP	merfish	['nuclear_edge', 'cytoplasmic']	['polarized']	['nuclear_edge', 'polarized']
13-0	PTPN14	merfish	['none']	['none']	['none']
13-0	Pex14	seqfish	['cytoplasmic']	['cytoplasmic', 'polarized']	['cytoplasmic']
13-0	RAD51D	merfish	['nuclear_edge']	['nuclear_edge']	['nuclear_edge']
13-0	RNF152	merfish	['cytoplasmic']	['cytoplasmic']	['none']
13-0	RNF152	merfish	['cytoplasmic']	['cytoplasmic']	['nuclear_edge']
13-0	RNF152	merfish	['cytoplasmic']	['nuclear_edge', 'polarized']	['none']
13-0	RNF152	merfish	['cytoplasmic']	['nuclear_edge', 'polarized']	['nuclear_edge']
13-0	RNF152	merfish	['nuclear_edge']	['cytoplasmic']	['none']
13-0	RNF152	merfish	['nuclear_edge']	['cytoplasmic']	['nuclear_edge']
13-0	RNF152	merfish	['nuclear_edge']	['nuclear_edge', 'polarized']	['none']
13-0	RNF152	merfish	['nuclear_edge']	['nuclear_edge', 'polarized']	['nuclear_edge']
13-0	RNF169	merfish	['nuclear_edge', 'polarized']	['none']	['none']
13-0	SCUBE3	merfish	['nuclear_edge', 'polarized']	['nuclear_edge']	['nuclear_edge']
13-0	SKP1	merfish	['cytoplasmic']	['none']	['none']
13-0	SRRM2	merfish	['nuclear_edge']	['nuclear_edge']	['nuclear_edge']
13-0	SULT1C2	merfish	['cytoplasmic']	['cytoplasmic']	['cytoplasmic']
13-0	Slc25a1	seqfish	['polarized']	['nuclear', 'polarized']	['nuclear', 'nuclear_edge']
13-0	Slc2a1	seqfish	['cell_edge']	['none']	['cytoplasmic']
13-0	Slc9a3r1	seqfish	['none']	['none']	['none']
13-0	TMOD2	merfish	['none']	['none']	['none']
13-0	TNRC6A	merfish	['none']	['none']	['none']
13-0	Taf2	seqfish	['none']	['polarized']	['none']
13-0	Tbc1d15	seqfish	['nuclear']	['nuclear']	['nuclear']
13-0	Tbc1d15	seqfish	['nuclear']	['nuclear']	['nuclear', 'nuclear_edge']
13-0	Tbc1d15	seqfish	['nuclear']	['nuclear_edge', 'polarized']	['nuclear']
13-0	Tbc1d15	seqfish	['nuclear']	['nuclear_edge', 'polarized']	['nuclear', 'nuclear_edge']
13-0	Tbc1d15	seqfish	['nuclear_edge']	['nuclear']	['nuclear']
13-0	Tbc1d15	seqfish	['nuclear_edge']	['nuclear']	['nuclear', 'nuclear_edge']
13-0	Tbc1d15	seqfish	['nuclear_edge']	['nuclear_edge', 'polarized']	['nuclear']
13-0	Tbc1d15	seqfish	['nuclear_edge']	['nuclear_edge', 'polarized']	['nuclear', 'nuclear_edge']
13-0	XKR5	merfish	['nuclear_edge', 'polarized']	['nuclear_edge', 'polarized']	['nuclear', 'nuclear_edge']
13-0	XKR5	merfish	['nuclear_edge', 'polarized']	['nuclear_edge', 'polarized']	['none']
13-0	XKR5	merfish	['nuclear_edge', 'polarized']	['none']	['nuclear', 'nuclear_edge']
13-0	XKR5	merfish	['nuclear_edge', 'polarized']	['none']	['none']
13-0	XKR5	merfish	['nuclear_edge', 'cytoplasmic']	['nuclear_edge', 'polarized']	['nuclear', 'nuclear_edge']
13-0	XKR5	merfish	['nuclear_edge', 'cytoplasmic']	['nuclear_edge', 'polarized']	['none']
13-0	XKR5	merfish	['nuclear_edge', 'cytoplasmic']	['none']	['nuclear', 'nuclear_edge']
13-0	XKR5	merfish	['nuclear_edge', 'cytoplasmic']	['none']	['none']
13-0	YIPF4	merfish	['cytoplasmic', 'polarized']	['cytoplasmic', 'polarized']	['cytoplasmic']
13-0	YIPF4	merfish	['cytoplasmic', 'polarized']	['cytoplasmic', 'polarized']	['cytoplasmic', 'polarized']
13-0	YIPF4	merfish	['cytoplasmic', 'polarized']	['cytoplasmic', 'polarized']	['cytoplasmic']
13-0	YIPF4	merfish	['cytoplasmic', 'polarized']	['cytoplasmic', 'polarized']	['cytoplasmic', 'polarized']
13-0	YIPF4	merfish	['cytoplasmic', 'polarized']	['cytoplasmic', 'polarized']	['cytoplasmic']
13-0	YIPF4	merfish	['cytoplasmic', 'polarized']	['cytoplasmic', 'polarized']	['cytoplasmic', 'polarized']
13-0	YIPF4	merfish	['cytoplasmic', 'polarized']	['cytoplasmic', 'polarized']	['cytoplasmic']
13-0	YIPF4	merfish	['cytoplasmic', 'polarized']	['cytoplasmic', 'polarized']	['cytoplasmic', 'polarized']
13-0	Zc3h13	seqfish	['none']	['nuclear_edge']	['none']
13-0	notarget003	merfish	['nuclear', 'polarized']	['nuclear']	['nuclear']
14-0	AGO3	merfish	['none']	['none']	['none']
14-0	AKAP11	merfish	['cytoplasmic']	['cytoplasmic']	['cytoplasmic']
14-0	ASCC3	merfish	['cell_edge']	['cell_edge']	['cell_edge']
14-0	CEP250	merfish	['nuclear', 'nuclear_edge']	['nuclear_edge']	['none']
14-0	DIEXF	merfish	['cytoplasmic', 'polarized']	['none']	['cytoplasmic']
14-0	DOPEY1	merfish	['cytoplasmic']	['cytoplasmic']	['cytoplasmic']
14-0	Dnttip2	seqfish	['cytoplasmic']	['cytoplasmic']	['cytoplasmic']
14-0	Ecsit	seqfish	['polarized']	['none']	['none']
14-0	Erp44	seqfish	['nuclear_edge', 'cytoplasmic']	['cytoplasmic']	['cytoplasmic']
14-0	HEATR5B	merfish	['cytoplasmic']	['cytoplasmic']	['cytoplasmic']
14-0	IGF2R	merfish	['polarized']	['polarized']	['none']
14-0	Idh3a	seqfish	['nuclear_edge']	['nuclear_edge', 'polarized']	['nuclear_edge']
14-0	Kpna3	seqfish	['nuclear', 'cell_edge']	['none']	['none']
14-0	LUZP1	merfish	['none']	['none']	['none']
14-0	MALAT1	merfish	['nuclear']	['nuclear']	['nuclear']
14-0	MYH10	merfish	['nuclear', 'nuclear_edge']	['none']	['nuclear', 'nuclear_edge']
14-0	Matn2	seqfish	['none']	['none']	['none']
14-0	POLQ	merfish	['none']	['none']	['none']
14-0	Ppip5k2	seqfish	['none']	['none']	['none']
14-0	Ptpn1	seqfish	['nuclear_edge', 'cytoplasmic']	['cytoplasmic']	['nuclear_edge', 'cytoplasmic']
14-0	Rab18	seqfish	['cytoplasmic', 'polarized']	['cytoplasmic', 'polarized']	['cytoplasmic']
14-0	STARD9	merfish	['nuclear_edge', 'cytoplasmic']	['none']	['nuclear', 'cytoplasmic']
14-0	SULT1C2	merfish	['none']	['none']	['none']
14-0	Slc38a4	seqfish	['nuclear_edge', 'cytoplasmic']	['nuclear_edge', 'cytoplasmic']	['nuclear_edge', 'cytoplasmic']
14-0	St3gal2	seqfish	['cell_edge']	['cytoplasmic']	['cell_edge']
14-0	TSTD2	merfish	['none']	['none']	['none']
14-0	Tnrc6c	seqfish	['none']	['none']	['none']
14-0	UBR5	merfish	['nuclear_edge', 'cytoplasmic']	['nuclear_edge', 'cytoplasmic']	['cytoplasmic']
14-0	UMPS	merfish	['cytoplasmic']	['cytoplasmic', 'polarized']	['cytoplasmic']
14-0	USP24	merfish	['cytoplasmic']	['cytoplasmic']	['cytoplasmic']
14-0	USP24	merfish	['cytoplasmic']	['cytoplasmic']	['cytoplasmic']
14-0	USP24	merfish	['cytoplasmic']	['cytoplasmic']	['cytoplasmic']
14-0	USP24	merfish	['cytoplasmic']	['cytoplasmic']	['cytoplasmic']
14-0	USP24	merfish	['cytoplasmic']	['cytoplasmic']	['cytoplasmic']
14-0	USP24	merfish	['cytoplasmic']	['cytoplasmic']	['cytoplasmic']
14-0	USP24	merfish	['cytoplasmic']	['nuclear_edge', 'polarized']	['cytoplasmic']
14-0	USP24	merfish	['cytoplasmic']	['nuclear_edge', 'polarized']	['cytoplasmic']
14-0	USP24	merfish	['cytoplasmic']	['nuclear_edge', 'polarized']	['cytoplasmic']
14-0	USP24	merfish	['cytoplasmic']	['cytoplasmic']	['cytoplasmic']
14-0	USP24	merfish	['cytoplasmic']	['cytoplasmic']	['cytoplasmic']
14-0	USP24	merfish	['cytoplasmic']	['cytoplasmic']	['cytoplasmic']
14-0	USP24	merfish	['cytoplasmic']	['cytoplasmic']	['cytoplasmic']
14-0	USP24	merfish	['cytoplasmic']	['cytoplasmic']	['cytoplasmic']
14-0	USP24	merfish	['cytoplasmic']	['cytoplasmic']	['cytoplasmic']
14-0	USP24	merfish	['cytoplasmic']	['nuclear_edge', 'polarized']	['cytoplasmic']
14-0	USP24	merfish	['cytoplasmic']	['nuclear_edge', 'polarized']	['cytoplasmic']
14-0	USP24	merfish	['cytoplasmic']	['nuclear_edge', 'polarized']	['cytoplasmic']
14-0	USP24	merfish	['cytoplasmic']	['cytoplasmic']	['cytoplasmic']
14-0	USP24	merfish	['cytoplasmic']	['cytoplasmic']	['cytoplasmic']
14-0	USP24	merfish	['cytoplasmic']	['cytoplasmic']	['cytoplasmic']
14-0	USP24	merfish	['cytoplasmic']	['cytoplasmic']	['cytoplasmic']
14-0	USP24	merfish	['cytoplasmic']	['cytoplasmic']	['cytoplasmic']
14-0	USP24	merfish	['cytoplasmic']	['cytoplasmic']	['cytoplasmic']
14-0	USP24	merfish	['cytoplasmic']	['nuclear_edge', 'polarized']	['cytoplasmic']
14-0	USP24	merfish	['cytoplasmic']	['nuclear_edge', 'polarized']	['cytoplasmic']
14-0	USP24	merfish	['cytoplasmic']	['nuclear_edge', 'polarized']	['cytoplasmic']
14-0	Usp12	seqfish	['nuclear_edge', 'polarized']	['nuclear', 'nuclear_edge']	['nuclear_edge', 'polarized']
14-0	YIPF4	merfish	['nuclear', 'nuclear_edge']	['nuclear_edge']	['nuclear', 'nuclear_edge']
15-0	AMOTL1	merfish	['none']	['none']	['none']
15-0	Arid5b	seqfish	['none']	['none']	['none']
15-0	CBL	merfish	['cytoplasmic']	['cytoplasmic']	['cytoplasmic']
15-0	CBX5	merfish	['nuclear', 'nuclear_edge']	['nuclear_edge', 'polarized']	['nuclear', 'nuclear_edge']
15-0	CCDC113	merfish	['cytoplasmic']	['cytoplasmic', 'polarized']	['cytoplasmic']
15-0	COL5A1	merfish	['cytoplasmic']	['cytoplasmic']	['cytoplasmic']
15-0	Cep350	seqfish	['none']	['none']	['none']
15-0	Cog1	seqfish	['cell_edge']	['cell_edge']	['cytoplasmic']
15-0	DIP2B	merfish	['none']	['none']	['none']
15-0	DYNC1H1	merfish	['cytoplasmic']	['cell_edge', 'cytoplasmic']	['cytoplasmic', 'cell_edge']
15-0	FAF2	merfish	['cytoplasmic', 'polarized']	['cytoplasmic', 'polarized']	['nuclear_edge', 'cytoplasmic']
15-0	FAF2	merfish	['cytoplasmic', 'polarized']	['cytoplasmic', 'polarized']	['nuclear_edge', 'cytoplasmic']
15-0	FAF2	merfish	['cytoplasmic', 'polarized']	['none']	['nuclear_edge', 'cytoplasmic']
15-0	FAF2	merfish	['cytoplasmic', 'polarized']	['none']	['nuclear_edge', 'cytoplasmic']
15-0	FAF2	merfish	['none']	['cytoplasmic', 'polarized']	['nuclear_edge', 'cytoplasmic']
15-0	FAF2	merfish	['none']	['cytoplasmic', 'polarized']	['nuclear_edge', 'cytoplasmic']
15-0	FAF2	merfish	['none']	['none']	['nuclear_edge', 'cytoplasmic']
15-0	FAF2	merfish	['none']	['none']	['nuclear_edge', 'cytoplasmic']
15-0	FAM208B	merfish	['none']	['cytoplasmic']	['none']
15-0	FBN2	merfish	['none']	['nuclear', 'cell_edge']	['none']
15-0	FYCO1	merfish	['nuclear', 'cell_edge']	['nuclear', 'cell_edge']	['none']
15-0	Golga4	seqfish	['nuclear', 'cell_edge']	['none']	['none']
15-0	Igf1r	seqfish	['none']	['none']	['nuclear', 'nuclear_edge']
15-0	Ipo8	seqfish	['none']	['none']	['nuclear']
15-0	Kmt2b	seqfish	['cell_edge', 'polarized']	['polarized']	['nuclear', 'polarized']
15-0	Lmnb1	seqfish	['none']	['none']	['none']
15-0	MALAT1	merfish	['none']	['none']	['cell_edge']
15-0	MCF2L	merfish	['none']	['none']	['none']
15-0	MYH10	merfish	['none']	['cytoplasmic']	['nuclear_edge', 'cytoplasmic']
15-0	Mcm2	seqfish	['nuclear', 'cell_edge']	['none']	['nuclear', 'cell_edge']
15-0	PRKCA	merfish	['none']	['none']	['none']
15-0	PRRC2B	merfish	['nuclear_edge', 'cytoplasmic']	['nuclear_edge']	['cytoplasmic']
15-0	PTPN14	merfish	['none']	['none']	['nuclear_edge', 'cytoplasmic']
15-0	RAB3B	merfish	['cytoplasmic']	['nuclear_edge', 'cell_edge']	['none']
15-0	RBM20	merfish	['none']	['nuclear_edge', 'cell_edge']	['cytoplasmic', 'polarized']
15-0	RNF152	merfish	['nuclear_edge']	['nuclear_edge', 'polarized']	['nuclear_edge', 'polarized']
15-0	RNF169	merfish	['none']	['none']	['none']
15-0	RP4-671O14.6	merfish	['none']	['none']	['none']
15-0	SKP1	merfish	['cytoplasmic', 'polarized']	['cytoplasmic', 'polarized']	['cytoplasmic', 'polarized']
15-0	SLC5A3	merfish	['nuclear_edge', 'cytoplasmic']	['cytoplasmic']	['cytoplasmic']
15-0	SMIM5	merfish	['cytoplasmic']	['cell_edge']	['cell_edge']
15-0	SMIM5	merfish	['cytoplasmic']	['cell_edge']	['nuclear', 'polarized']
15-0	SMIM5	merfish	['cytoplasmic']	['nuclear']	['cell_edge']
15-0	SMIM5	merfish	['cytoplasmic']	['nuclear']	['nuclear', 'polarized']
15-0	SMIM5	merfish	['nuclear']	['cell_edge']	['cell_edge']
15-0	SMIM5	merfish	['nuclear']	['cell_edge']	['nuclear', 'polarized']
15-0	SMIM5	merfish	['nuclear']	['nuclear']	['cell_edge']
15-0	SMIM5	merfish	['nuclear']	['nuclear']	['nuclear', 'polarized']
15-0	SRRM2	merfish	['cytoplasmic']	['cytoplasmic', 'polarized']	['none']
15-0	SSH1	merfish	['none']	['none']	['none']
15-0	Sppl3	seqfish	['none']	['none']	['none']
15-0	THSD4	merfish	['cytoplasmic', 'cell_edge']	['cytoplasmic']	['nuclear_edge', 'cytoplasmic']
15-0	TMOD2	merfish	['nuclear']	['nuclear']	['nuclear']
15-0	TPR	merfish	['nuclear']	['nuclear']	['nuclear']
15-0	TPR	merfish	['nuclear']	['nuclear']	['nuclear_edge', 'polarized']
15-0	TPR	merfish	['nuclear']	['nuclear_edge', 'polarized']	['nuclear']
15-0	TPR	merfish	['nuclear']	['nuclear_edge', 'polarized']	['nuclear_edge', 'polarized']
15-0	TPR	merfish	['nuclear_edge', 'polarized']	['nuclear']	['nuclear']
15-0	TPR	merfish	['nuclear_edge', 'polarized']	['nuclear']	['nuclear_edge', 'polarized']
15-0	TPR	merfish	['nuclear_edge', 'polarized']	['nuclear_edge', 'polarized']	['nuclear']
15-0	TPR	merfish	['nuclear_edge', 'polarized']	['nuclear_edge', 'polarized']	['nuclear_edge', 'polarized']
15-0	TSTD2	merfish	['nuclear_edge', 'cytoplasmic']	['cytoplasmic']	['nuclear_edge', 'cytoplasmic']
15-0	Trim28	seqfish	['cytoplasmic']	['cytoplasmic', 'polarized']	['cytoplasmic']
15-0	USP34	merfish	['nuclear_edge']	['nuclear', 'nuclear_edge']	['none']
15-0	USP8	merfish	['nuclear_edge', 'cytoplasmic']	['nuclear_edge', 'cytoplasmic']	['nuclear_edge', 'cytoplasmic']
15-0	USP8	merfish	['nuclear_edge', 'cytoplasmic']	['nuclear_edge', 'cytoplasmic']	['cell_edge']
15-0	USP8	merfish	['nuclear_edge', 'cytoplasmic']	['cell_edge']	['nuclear_edge', 'cytoplasmic']
15-0	USP8	merfish	['nuclear_edge', 'cytoplasmic']	['cell_edge']	['cell_edge']
15-0	USP8	merfish	['cell_edge']	['nuclear_edge', 'cytoplasmic']	['nuclear_edge', 'cytoplasmic']
15-0	USP8	merfish	['cell_edge']	['nuclear_edge', 'cytoplasmic']	['cell_edge']
15-0	USP8	merfish	['cell_edge']	['cell_edge']	['nuclear_edge', 'cytoplasmic']
15-0	USP8	merfish	['cell_edge']	['cell_edge']	['cell_edge']
16-0	AGPS	merfish	['cell_edge']	['cell_edge']	['cytoplasmic', 'cell_edge']
16-0	ANKH	merfish	['none']	['none']	['none']
16-0	ARL10	merfish	['cytoplasmic']	['cytoplasmic']	['cytoplasmic']
16-0	BRCA2	merfish	['cytoplasmic', 'polarized']	['cytoplasmic', 'polarized']	['cytoplasmic', 'polarized']
16-0	CBL	merfish	['nuclear', 'nuclear_edge']	['none']	['none']
16-0	CCDC113	merfish	['none']	['none']	['none']
16-0	CENPF	merfish	['none']	['nuclear_edge', 'cell_edge']	['none']
16-0	IL17RA	merfish	['none']	['nuclear']	['none']
16-0	KLHL9	merfish	['none']	['none']	['none']
16-0	KLHL9	merfish	['none']	['none']	['cytoplasmic']
16-0	KLHL9	merfish	['none']	['cytoplasmic']	['none']
16-0	KLHL9	merfish	['none']	['cytoplasmic']	['cytoplasmic']
16-0	KLHL9	merfish	['cytoplasmic']	['none']	['none']
16-0	KLHL9	merfish	['cytoplasmic']	['none']	['cytoplasmic']
16-0	KLHL9	merfish	['cytoplasmic']	['cytoplasmic']	['none']
16-0	KLHL9	merfish	['cytoplasmic']	['cytoplasmic']	['cytoplasmic']
16-0	LRP1	merfish	['none']	['none']	['none']
16-0	MALAT1	merfish	['cytoplasmic']	['cytoplasmic', 'polarized']	['cytoplasmic', 'polarized']
16-0	MED14	merfish	['none']	['polarized']	['none']
16-0	NKTR	merfish	['nuclear_edge', 'cytoplasmic']	['nuclear_edge']	['none']
16-0	PRRC2B	merfish	['cytoplasmic', 'polarized']	['cytoplasmic', 'polarized']	['cytoplasmic', 'polarized']
16-0	PTPN14	merfish	['none']	['none']	['none']
16-0	RAB3B	merfish	['cytoplasmic']	['cytoplasmic']	['cytoplasmic', 'cell_edge']
16-0	RAB3B	merfish	['cytoplasmic']	['cytoplasmic']	['nuclear']
16-0	RAB3B	merfish	['cytoplasmic']	['nuclear']	['cytoplasmic', 'cell_edge']
16-0	RAB3B	merfish	['cytoplasmic']	['nuclear']	['nuclear']
16-0	RAB3B	merfish	['nuclear']	['cytoplasmic']	['cytoplasmic', 'cell_edge']
16-0	RAB3B	merfish	['nuclear']	['cytoplasmic']	['nuclear']
16-0	RAB3B	merfish	['nuclear']	['nuclear']	['cytoplasmic', 'cell_edge']
16-0	RAB3B	merfish	['nuclear']	['nuclear']	['nuclear']
16-0	RAD51D	merfish	['none']	['none']	['none']
16-0	RNF152	merfish	['nuclear_edge']	['nuclear_edge', 'polarized']	['cytoplasmic', 'polarized']
16-0	SCUBE3	merfish	['polarized']	['polarized']	['cytoplasmic', 'polarized']
16-0	SIPA1L3	merfish	['none']	['none']	['none']
16-0	SKP1	merfish	['none']	['none']	['none']
16-0	SKP1	merfish	['none']	['none']	['none']
16-0	SKP1	merfish	['none']	['none']	['none']
16-0	SKP1	merfish	['none']	['none']	['none']
16-0	SKP1	merfish	['none']	['none']	['none']
16-0	SKP1	merfish	['none']	['none']	['none']
16-0	SKP1	merfish	['none']	['none']	['none']
16-0	SKP1	merfish	['none']	['none']	['none']
16-0	SPTBN1	merfish	['nuclear_edge']	['nuclear_edge', 'cell_edge']	['none']
16-0	SRRM2	merfish	['nuclear', 'nuclear_edge']	['nuclear']	['nuclear']
16-0	TLN1	merfish	['none']	['none']	['none']
16-0	TNRC6A	merfish	['none']	['nuclear', 'cell_edge']	['nuclear', 'polarized']
16-0	ZNF592	merfish	['none']	['none']	['none']
18-0	AGAP1	merfish	['nuclear_edge']	['nuclear_edge', 'polarized']	['nuclear_edge']
18-0	ANKH	merfish	['none']	['none']	['none']
18-0	ANKRD52	merfish	['cytoplasmic']	['cytoplasmic']	['cytoplasmic']
18-0	ARL10	merfish	['none']	['none']	['none']
18-0	BUB3	merfish	['none']	['none']	['none']
18-0	C17orf51	merfish	['nuclear_edge', 'cytoplasmic']	['none']	['nuclear_edge', 'cytoplasmic']
18-0	CCDC113	merfish	['nuclear_edge', 'cytoplasmic']	['nuclear_edge', 'cell_edge']	['nuclear_edge', 'cell_edge']
18-0	CREBBP	merfish	['nuclear_edge', 'cytoplasmic']	['none']	['none']
18-0	FYCO1	merfish	['none']	['polarized']	['none']
18-0	FZD4	merfish	['cytoplasmic', 'cell_edge']	['cytoplasmic', 'cell_edge']	['cell_edge']
18-0	GPR107	merfish	['polarized']	['cell_edge', 'nuclear']	['nuclear_edge', 'cell_edge']
18-0	IL17RA	merfish	['nuclear_edge', 'cell_edge']	['nuclear_edge']	['nuclear_edge', 'cell_edge']
18-0	MED14	merfish	['polarized']	['none']	['none']
18-0	NOTCH2	merfish	['cell_edge']	['cytoplasmic']	['cytoplasmic']
18-0	PHIP	merfish	['cytoplasmic']	['cytoplasmic']	['cytoplasmic', 'polarized']
18-0	PLXNA1	merfish	['cytoplasmic']	['none']	['none']
18-0	PRKCA	merfish	['nuclear', 'nuclear_edge']	['nuclear_edge', 'polarized']	['nuclear', 'nuclear_edge']
18-0	PTPN14	merfish	['nuclear']	['nuclear']	['nuclear']
18-0	USP8	merfish	['none']	['none']	['none']
18-0	USP9X	merfish	['nuclear_edge', 'cytoplasmic']	['nuclear_edge', 'polarized']	['cytoplasmic']
2-0	Dbnl	seqfish	['cytoplasmic', 'cell_edge']	['cytoplasmic']	['nuclear_edge', 'cytoplasmic']
2-0	Farp1	seqfish	['nuclear', 'nuclear_edge']	['nuclear', 'nuclear_edge']	['nuclear']
2-0	Iqgap1	seqfish	['none']	['nuclear_edge']	['none']
2-0	Lats1	seqfish	['none']	['cytoplasmic']	['none']
2-0	Nelfcd	seqfish	['none']	['nuclear', 'cell_edge']	['none']
2-0	Sltm	seqfish	['none']	['nuclear', 'cell_edge']	['none']
2-0	Vcl	seqfish	['nuclear_edge']	['nuclear', 'nuclear_edge']	['nuclear_edge']
21-0	AGO3	merfish	['nuclear_edge', 'cytoplasmic']	['nuclear_edge', 'cell_edge']	['none']
21-0	AKAP11	merfish	['none']	['none']	['none']
21-0	ARL10	merfish	['none']	['none']	['none']
21-0	CEMIP	merfish	['nuclear_edge', 'polarized']	['nuclear_edge', 'polarized']	['nuclear_edge', 'polarized']
21-0	CEP250	merfish	['nuclear_edge', 'cell_edge']	['nuclear_edge', 'cell_edge']	['nuclear_edge']
21-0	CREBBP	merfish	['cytoplasmic']	['cytoplasmic']	['cytoplasmic']
21-0	EGFR	merfish	['polarized']	['none']	['none']
21-0	FAF2	merfish	['cytoplasmic', 'polarized']	['cytoplasmic', 'polarized']	['cytoplasmic', 'polarized']
21-0	FZD5	merfish	['cytoplasmic']	['cytoplasmic']	['cytoplasmic']
21-0	GTF3C4	merfish	['none']	['polarized']	['none']
21-0	HERC2	merfish	['polarized']	['polarized']	['cytoplasmic', 'cell_edge']
21-0	KIF13B	merfish	['none']	['cytoplasmic', 'polarized']	['none']
21-0	KLHL9	merfish	['none']	['polarized']	['none']
21-0	LRP1	merfish	['none']	['cytoplasmic']	['cytoplasmic']
21-0	PIK3CA	merfish	['cytoplasmic', 'polarized']	['nuclear_edge', 'cytoplasmic']	['cytoplasmic']
21-0	PIK3CA	merfish	['cytoplasmic', 'polarized']	['nuclear_edge', 'cytoplasmic']	['nuclear']
21-0	PIK3CA	merfish	['cytoplasmic', 'polarized']	['nuclear_edge']	['cytoplasmic']
21-0	PIK3CA	merfish	['cytoplasmic', 'polarized']	['nuclear_edge']	['nuclear']
21-0	PIK3CA	merfish	['nuclear_edge', 'cytoplasmic']	['nuclear_edge', 'cytoplasmic']	['cytoplasmic']
21-0	PIK3CA	merfish	['nuclear_edge', 'cytoplasmic']	['nuclear_edge', 'cytoplasmic']	['nuclear']
21-0	PIK3CA	merfish	['nuclear_edge', 'cytoplasmic']	['nuclear_edge']	['cytoplasmic']
21-0	PIK3CA	merfish	['nuclear_edge', 'cytoplasmic']	['nuclear_edge']	['nuclear']
21-0	PRKCA	merfish	['nuclear_edge']	['nuclear']	['nuclear']
21-0	UMPS	merfish	['cytoplasmic']	['cytoplasmic']	['nuclear_edge', 'cytoplasmic']
21-0	UMPS	merfish	['cytoplasmic']	['cytoplasmic']	['cytoplasmic', 'polarized']
21-0	UMPS	merfish	['cytoplasmic']	['cytoplasmic', 'polarized']	['nuclear_edge', 'cytoplasmic']
21-0	UMPS	merfish	['cytoplasmic']	['cytoplasmic', 'polarized']	['cytoplasmic', 'polarized']
21-0	UMPS	merfish	['cytoplasmic', 'polarized']	['cytoplasmic']	['nuclear_edge', 'cytoplasmic']
21-0	UMPS	merfish	['cytoplasmic', 'polarized']	['cytoplasmic']	['cytoplasmic', 'polarized']
21-0	UMPS	merfish	['cytoplasmic', 'polarized']	['cytoplasmic', 'polarized']	['nuclear_edge', 'cytoplasmic']
21-0	UMPS	merfish	['cytoplasmic', 'polarized']	['cytoplasmic', 'polarized']	['cytoplasmic', 'polarized']
21-0	VPS13D	merfish	['cytoplasmic']	['cytoplasmic']	['cytoplasmic']
21-0	notarget004	merfish	['nuclear', 'cytoplasmic']	['nuclear', 'cell_edge']	['none']
24-0	AFAP1	merfish	['none']	['none']	['none']
24-0	AKAP11	merfish	['nuclear_edge', 'cytoplasmic']	['nuclear_edge']	['nuclear_edge', 'cytoplasmic']
24-0	ALPK2	merfish	['cytoplasmic', 'polarized']	['cytoplasmic', 'polarized']	['cytoplasmic']
24-0	AMOTL1	merfish	['nuclear', 'cell_edge']	['cell_edge', 'nuclear']	['nuclear', 'cell_edge']
24-0	ANKH	merfish	['cell_edge']	['cell_edge']	['cytoplasmic', 'cell_edge']
24-0	ARL10	merfish	['cytoplasmic']	['cytoplasmic']	['cytoplasmic']
24-0	ASCC3	merfish	['cytoplasmic']	['cytoplasmic']	['nuclear_edge', 'cytoplasmic']
24-0	ASCC3	merfish	['cytoplasmic']	['cytoplasmic']	['none']
24-0	ASCC3	merfish	['cytoplasmic']	['none']	['nuclear_edge', 'cytoplasmic']
24-0	ASCC3	merfish	['cytoplasmic']	['none']	['none']
24-0	ASCC3	merfish	['none']	['cytoplasmic']	['nuclear_edge', 'cytoplasmic']
24-0	ASCC3	merfish	['none']	['cytoplasmic']	['none']
24-0	ASCC3	merfish	['none']	['none']	['nuclear_edge', 'cytoplasmic']
24-0	ASCC3	merfish	['none']	['none']	['none']
24-0	DIEXF	merfish	['nuclear_edge', 'polarized']	['nuclear_edge', 'polarized']	['nuclear_edge', 'cytoplasmic']
24-0	EGFR	merfish	['cytoplasmic']	['cytoplasmic']	['cytoplasmic']
24-0	FAM208B	merfish	['none']	['none']	['cytoplasmic']
24-0	FAM208B	merfish	['none']	['none']	['none']
24-0	FAM208B	merfish	['none']	['none']	['cytoplasmic']
24-0	FAM208B	merfish	['none']	['none']	['none']
24-0	FAM208B	merfish	['none']	['none']	['cytoplasmic']
24-0	FAM208B	merfish	['none']	['none']	['none']
24-0	FAM208B	merfish	['none']	['none']	['cytoplasmic']
24-0	FAM208B	merfish	['none']	['none']	['none']
24-0	FBN2	merfish	['nuclear_edge', 'cytoplasmic']	['none']	['nuclear_edge', 'cytoplasmic']
24-0	FZD4	merfish	['none']	['none']	['none']
24-0	FZD4	merfish	['none']	['none']	['none']
24-0	FZD4	merfish	['none']	['none']	['none']
24-0	FZD4	merfish	['none']	['none']	['none']
24-0	FZD4	merfish	['none']	['none']	['none']
24-0	FZD4	merfish	['none']	['none']	['none']
24-0	FZD4	merfish	['none']	['none']	['none']
24-0	FZD4	merfish	['none']	['none']	['none']
24-0	FZD5	merfish	['cytoplasmic', 'polarized']	['cytoplasmic']	['cytoplasmic', 'polarized']
24-0	HEATR5B	merfish	['nuclear']	['none']	['nuclear']
24-0	HEATR5B	merfish	['nuclear']	['none']	['nuclear']
24-0	HEATR5B	merfish	['nuclear']	['nuclear']	['nuclear']
24-0	HEATR5B	merfish	['nuclear']	['nuclear']	['nuclear']
24-0	HEATR5B	merfish	['nuclear']	['none']	['nuclear']
24-0	HEATR5B	merfish	['nuclear']	['none']	['nuclear']
24-0	HEATR5B	merfish	['nuclear']	['nuclear']	['nuclear']
24-0	HEATR5B	merfish	['nuclear']	['nuclear']	['nuclear']
24-0	KPNA4	merfish	['polarized']	['none']	['none']
24-0	LMTK2	merfish	['none']	['none']	['nuclear', 'cell_edge']
24-0	NOTCH2	merfish	['nuclear_edge', 'polarized']	['nuclear_edge', 'polarized']	['nuclear', 'nuclear_edge']
24-0	NRIP1	merfish	['nuclear', 'cell_edge']	['none']	['none']
24-0	PRDM2	merfish	['cytoplasmic']	['none']	['none']
24-0	PRKDC	merfish	['nuclear_edge', 'cytoplasmic']	['cytoplasmic']	['nuclear_edge', 'cytoplasmic']
24-0	PRKDC	merfish	['nuclear_edge', 'cytoplasmic']	['cytoplasmic']	['cytoplasmic', 'polarized']
24-0	PRKDC	merfish	['nuclear_edge', 'cytoplasmic']	['cytoplasmic', 'polarized']	['nuclear_edge', 'cytoplasmic']
24-0	PRKDC	merfish	['nuclear_edge', 'cytoplasmic']	['cytoplasmic', 'polarized']	['cytoplasmic', 'polarized']
24-0	PRKDC	merfish	['cytoplasmic']	['cytoplasmic']	['nuclear_edge', 'cytoplasmic']
24-0	PRKDC	merfish	['cytoplasmic']	['cytoplasmic']	['cytoplasmic', 'polarized']
24-0	PRKDC	merfish	['cytoplasmic']	['cytoplasmic', 'polarized']	['nuclear_edge', 'cytoplasmic']
24-0	PRKDC	merfish	['cytoplasmic']	['cytoplasmic', 'polarized']	['cytoplasmic', 'polarized']
24-0	SKP1	merfish	['cytoplasmic', 'polarized']	['cytoplasmic', 'polarized']	['cytoplasmic', 'polarized']
24-0	SKP1	merfish	['cytoplasmic', 'polarized']	['cytoplasmic', 'polarized']	['nuclear_edge', 'cytoplasmic']
24-0	SKP1	merfish	['cytoplasmic', 'polarized']	['cytoplasmic']	['cytoplasmic', 'polarized']
24-0	SKP1	merfish	['cytoplasmic', 'polarized']	['cytoplasmic']	['nuclear_edge', 'cytoplasmic']
24-0	SKP1	merfish	['nuclear_edge', 'cytoplasmic']	['cytoplasmic', 'polarized']	['cytoplasmic', 'polarized']
24-0	SKP1	merfish	['nuclear_edge', 'cytoplasmic']	['cytoplasmic', 'polarized']	['nuclear_edge', 'cytoplasmic']
24-0	SKP1	merfish	['nuclear_edge', 'cytoplasmic']	['cytoplasmic']	['cytoplasmic', 'polarized']
24-0	SKP1	merfish	['nuclear_edge', 'cytoplasmic']	['cytoplasmic']	['nuclear_edge', 'cytoplasmic']
24-0	SLC35B4	merfish	['nuclear']	['none']	['nuclear', 'nuclear_edge']
24-0	THBS1	merfish	['nuclear_edge', 'cytoplasmic']	['nuclear_edge', 'cytoplasmic']	['nuclear_edge', 'cytoplasmic']
24-0	TPR	merfish	['cytoplasmic']	['cytoplasmic', 'polarized']	['cytoplasmic', 'polarized']
24-0	ZBTB43	merfish	['nuclear']	['nuclear']	['nuclear']
24-0	ZCCHC6	merfish	['none']	['none']	['none']
27-0	AGPS	merfish	['cytoplasmic', 'polarized']	['cytoplasmic', 'polarized']	['cytoplasmic', 'polarized']
27-0	CCDC113	merfish	['cytoplasmic', 'polarized']	['nuclear_edge', 'polarized']	['cytoplasmic', 'polarized']
27-0	CEMIP	merfish	['none']	['none']	['none']
27-0	FAF2	merfish	['none']	['none']	['none']
27-0	FAF2	merfish	['none']	['none']	['nuclear_edge', 'polarized']
27-0	FAF2	merfish	['none']	['nuclear_edge', 'polarized']	['none']
27-0	FAF2	merfish	['none']	['nuclear_edge', 'polarized']	['nuclear_edge', 'polarized']
27-0	FAF2	merfish	['nuclear', 'nuclear_edge']	['none']	['none']
27-0	FAF2	merfish	['nuclear', 'nuclear_edge']	['none']	['nuclear_edge', 'polarized']
27-0	FAF2	merfish	['nuclear', 'nuclear_edge']	['nuclear_edge', 'polarized']	['none']
27-0	FAF2	merfish	['nuclear', 'nuclear_edge']	['nuclear_edge', 'polarized']	['nuclear_edge', 'polarized']
27-0	FBN1	merfish	['nuclear_edge', 'cytoplasmic']	['cytoplasmic', 'polarized']	['cytoplasmic', 'polarized']
27-0	FBN2	merfish	['nuclear']	['nuclear']	['nuclear']
27-0	FYCO1	merfish	['none']	['none']	['none']
27-0	FZD4	merfish	['none']	['cytoplasmic', 'cell_edge']	['cytoplasmic']
27-0	FZD5	merfish	['none']	['none']	['none']
27-0	KPNA4	merfish	['nuclear']	['nuclear']	['none']
27-0	NOTCH2	merfish	['cytoplasmic', 'polarized']	['cytoplasmic', 'polarized']	['nuclear_edge', 'cytoplasmic']
27-0	PHIP	merfish	['none']	['none']	['none']
27-0	POLQ	merfish	['none']	['none']	['none']
27-0	PRDM2	merfish	['none']	['nuclear', 'nuclear_edge']	['none']
27-0	PROSER1	merfish	['none']	['none']	['none']
27-0	PTPN14	merfish	['nuclear']	['nuclear']	['nuclear']
27-0	SRRM2	merfish	['nuclear', 'nuclear_edge']	['nuclear', 'nuclear_edge']	['nuclear', 'nuclear_edge']
27-0	SULT1C2	merfish	['nuclear_edge']	['nuclear_edge']	['nuclear_edge']
27-0	TPR	merfish	['nuclear', 'nuclear_edge']	['nuclear_edge', 'polarized']	['nuclear', 'polarized']
27-0	USP24	merfish	['polarized']	['cell_edge']	['none']
27-0	ZNF592	merfish	['none']	['none']	['none']
28-0	AGPS	merfish	['nuclear', 'cell_edge']	['nuclear', 'cell_edge']	['nuclear', 'cell_edge']
28-0	AMOTL1	merfish	['nuclear_edge']	['polarized']	['none']
28-0	ANKH	merfish	['nuclear']	['nuclear']	['nuclear']
28-0	CBX5	merfish	['nuclear_edge']	['nuclear_edge', 'polarized']	['nuclear', 'nuclear_edge']
28-0	CBX5	merfish	['nuclear_edge']	['nuclear_edge', 'polarized']	['cell_edge', 'polarized']
28-0	CBX5	merfish	['nuclear_edge']	['cytoplasmic', 'polarized']	['nuclear', 'nuclear_edge']
28-0	CBX5	merfish	['nuclear_edge']	['cytoplasmic', 'polarized']	['cell_edge', 'polarized']
28-0	CBX5	merfish	['cytoplasmic', 'polarized']	['nuclear_edge', 'polarized']	['nuclear', 'nuclear_edge']
28-0	CBX5	merfish	['cytoplasmic', 'polarized']	['nuclear_edge', 'polarized']	['cell_edge', 'polarized']
28-0	CBX5	merfish	['cytoplasmic', 'polarized']	['cytoplasmic', 'polarized']	['nuclear', 'nuclear_edge']
28-0	CBX5	merfish	['cytoplasmic', 'polarized']	['cytoplasmic', 'polarized']	['cell_edge', 'polarized']
28-0	CHST3	merfish	['nuclear', 'nuclear_edge']	['polarized']	['nuclear_edge', 'polarized']
28-0	CREBBP	merfish	['none']	['none']	['none']
28-0	CREBBP	merfish	['none']	['none']	['cell_edge']
28-0	CREBBP	merfish	['none']	['cytoplasmic', 'cell_edge']	['none']
28-0	CREBBP	merfish	['none']	['cytoplasmic', 'cell_edge']	['cell_edge']
28-0	CREBBP	merfish	['cell_edge']	['none']	['none']
28-0	CREBBP	merfish	['cell_edge']	['none']	['cell_edge']
28-0	CREBBP	merfish	['cell_edge']	['cytoplasmic', 'cell_edge']	['none']
28-0	CREBBP	merfish	['cell_edge']	['cytoplasmic', 'cell_edge']	['cell_edge']
28-0	FYCO1	merfish	['none']	['none']	['none']
28-0	ITPR2	merfish	['none']	['cytoplasmic']	['none']
28-0	ITPR2	merfish	['none']	['cytoplasmic']	['none']
28-0	ITPR2	merfish	['none']	['none']	['none']
28-0	ITPR2	merfish	['none']	['none']	['none']
28-0	ITPR2	merfish	['none']	['cytoplasmic']	['none']
28-0	ITPR2	merfish	['none']	['cytoplasmic']	['none']
28-0	ITPR2	merfish	['none']	['none']	['none']
28-0	ITPR2	merfish	['none']	['none']	['none']
28-0	MAN1A2	merfish	['cytoplasmic']	['cytoplasmic', 'polarized']	['cytoplasmic']
28-0	NOTCH2	merfish	['none']	['none']	['none']
28-0	PAPPA	merfish	['polarized']	['polarized']	['none']
28-0	PIK3CA	merfish	['none']	['none']	['none']
28-0	PRKCA	merfish	['none']	['none']	['nuclear_edge', 'cytoplasmic']
28-0	PROSER1	merfish	['nuclear', 'nuclear_edge']	['nuclear_edge', 'polarized']	['nuclear', 'nuclear_edge']
28-0	PROSER1	merfish	['nuclear', 'nuclear_edge']	['nuclear_edge', 'polarized']	['nuclear_edge', 'cytoplasmic']
28-0	PROSER1	merfish	['nuclear', 'nuclear_edge']	['none']	['nuclear', 'nuclear_edge']
28-0	PROSER1	merfish	['nuclear', 'nuclear_edge']	['none']	['nuclear_edge', 'cytoplasmic']
28-0	PROSER1	merfish	['nuclear_edge', 'cytoplasmic']	['nuclear_edge', 'polarized']	['nuclear', 'nuclear_edge']
28-0	PROSER1	merfish	['nuclear_edge', 'cytoplasmic']	['nuclear_edge', 'polarized']	['nuclear_edge', 'cytoplasmic']
28-0	PROSER1	merfish	['nuclear_edge', 'cytoplasmic']	['none']	['nuclear', 'nuclear_edge']
28-0	PROSER1	merfish	['nuclear_edge', 'cytoplasmic']	['none']	['nuclear_edge', 'cytoplasmic']
28-0	RBM20	merfish	['nuclear']	['nuclear']	['nuclear']
28-0	SIPA1L3	merfish	['none']	['none']	['none']
28-0	UBR5	merfish	['none']	['none']	['none']
28-0	ZBTB43	merfish	['none']	['none']	['none']
3-0	Actn1	seqfish	['none']	['none']	['none']
3-0	Anxa6	seqfish	['cytoplasmic', 'polarized']	['cytoplasmic', 'polarized']	['cytoplasmic', 'polarized']
3-0	Arpc4	seqfish	['none']	['cytoplasmic', 'polarized']	['polarized', 'cell_edge']
3-0	Atxn2l	seqfish	['cytoplasmic']	['none']	['none']
3-0	Dhx9	seqfish	['cytoplasmic', 'polarized']	['nuclear_edge', 'polarized']	['cytoplasmic', 'polarized']
3-0	Egln2	seqfish	['none']	['none']	['none']
3-0	Emp2	seqfish	['cytoplasmic', 'polarized']	['cytoplasmic', 'polarized']	['cytoplasmic', 'polarized']
3-0	Fasn	seqfish	['nuclear', 'nuclear_edge']	['nuclear', 'nuclear_edge']	['nuclear', 'nuclear_edge']
3-0	Golt1b	seqfish	['nuclear']	['polarized']	['nuclear', 'nuclear_edge']
3-0	Hdac7	seqfish	['polarized']	['polarized']	['cytoplasmic', 'polarized']
3-0	Oaf	seqfish	['polarized']	['none']	['none']
3-0	Prkcsh	seqfish	['cytoplasmic', 'polarized']	['cytoplasmic']	['cytoplasmic', 'polarized']
3-0	Pwp1	seqfish	['none']	['none']	['none']
3-0	Snd1	seqfish	['none']	['none']	['none']
3-0	Tpbg	seqfish	['none']	['none']	['none']
3-0	Trappc10	seqfish	['none']	['cell_edge', 'polarized']	['nuclear', 'cell_edge']
3-0	Vangl2	seqfish	['nuclear_edge', 'cytoplasmic']	['nuclear_edge', 'polarized']	['nuclear_edge', 'cytoplasmic']
3-0	Vasn	seqfish	['none']	['none']	['none']
3-0	Wdhd1	seqfish	['nuclear', 'polarized']	['cell_edge', 'polarized']	['nuclear', 'polarized']
3-0	Xrcc2	seqfish	['polarized']	['none']	['none']
31-0	AFAP1	merfish	['cell_edge']	['cell_edge']	['cytoplasmic', 'cell_edge']
31-0	AFF4	merfish	['nuclear_edge']	['nuclear_edge', 'polarized']	['nuclear_edge']
31-0	AGAP1	merfish	['cytoplasmic', 'polarized']	['cytoplasmic', 'polarized']	['cytoplasmic', 'polarized']
31-0	ANKRD52	merfish	['nuclear_edge']	['nuclear_edge', 'polarized']	['cytoplasmic', 'polarized']
31-0	C14orf132	merfish	['none']	['none']	['cytoplasmic', 'cell_edge']
31-0	CBL	merfish	['nuclear_edge', 'cytoplasmic']	['nuclear_edge', 'polarized']	['nuclear_edge']
31-0	CHST3	merfish	['none']	['cytoplasmic']	['cytoplasmic']
31-0	CRTAP	merfish	['cytoplasmic', 'polarized']	['cytoplasmic', 'polarized']	['cytoplasmic']
31-0	DIEXF	merfish	['cytoplasmic']	['none']	['none']
31-0	DIP2B	merfish	['none']	['nuclear']	['none']
31-0	FZD4	merfish	['nuclear_edge']	['nuclear_edge']	['nuclear']
31-0	IL17RA	merfish	['nuclear', 'nuclear_edge']	['nuclear', 'nuclear_edge']	['nuclear', 'nuclear_edge']
31-0	IL17RA	merfish	['nuclear', 'nuclear_edge']	['nuclear', 'nuclear_edge']	['cytoplasmic']
31-0	IL17RA	merfish	['nuclear', 'nuclear_edge']	['cytoplasmic', 'polarized']	['nuclear', 'nuclear_edge']
31-0	IL17RA	merfish	['nuclear', 'nuclear_edge']	['cytoplasmic', 'polarized']	['cytoplasmic']
31-0	IL17RA	merfish	['cytoplasmic']	['nuclear', 'nuclear_edge']	['nuclear', 'nuclear_edge']
31-0	IL17RA	merfish	['cytoplasmic']	['nuclear', 'nuclear_edge']	['cytoplasmic']
31-0	IL17RA	merfish	['cytoplasmic']	['cytoplasmic', 'polarized']	['nuclear', 'nuclear_edge']
31-0	IL17RA	merfish	['cytoplasmic']	['cytoplasmic', 'polarized']	['cytoplasmic']
31-0	LRP1	merfish	['none']	['none']	['none']
31-0	MALAT1	merfish	['cytoplasmic', 'polarized']	['cytoplasmic', 'polarized']	['cytoplasmic', 'polarized']
31-0	MCF2L	merfish	['cytoplasmic']	['cytoplasmic', 'polarized']	['cytoplasmic', 'polarized']
31-0	MED14	merfish	['none']	['none']	['none']
31-0	NOTCH2	merfish	['cytoplasmic', 'polarized']	['polarized']	['cytoplasmic', 'polarized']
31-0	POLQ	merfish	['nuclear_edge']	['nuclear_edge']	['nuclear_edge']
31-0	PRKCA	merfish	['cytoplasmic']	['cytoplasmic']	['cytoplasmic', 'polarized']
31-0	RAD51D	merfish	['none']	['cytoplasmic']	['none']
31-0	STARD9	merfish	['none']	['none']	['none']
31-0	THSD4	merfish	['none']	['cytoplasmic']	['none']
31-0	USP9X	merfish	['cytoplasmic']	['cytoplasmic']	['nuclear_edge', 'cytoplasmic']
31-0	VPS13D	merfish	['nuclear_edge', 'cytoplasmic']	['cytoplasmic']	['cytoplasmic']
31-0	XKR5	merfish	['nuclear', 'cell_edge']	['nuclear', 'cell_edge']	['nuclear', 'cell_edge']
31-0	YIPF4	merfish	['none']	['none']	['none']
31-0	notarget003	merfish	['cytoplasmic']	['cytoplasmic', 'polarized']	['cytoplasmic']
33-0	AKAP11	merfish	['cytoplasmic', 'polarized']	['nuclear_edge']	['nuclear_edge']
33-0	BRCA2	merfish	['polarized']	['none']	['none']
33-0	BRCA2	merfish	['polarized']	['none']	['nuclear', 'cell_edge']
33-0	BRCA2	merfish	['polarized']	['none']	['none']
33-0	BRCA2	merfish	['polarized']	['none']	['nuclear', 'cell_edge']
33-0	BRCA2	merfish	['cell_edge', 'polarized']	['none']	['none']
33-0	BRCA2	merfish	['cell_edge', 'polarized']	['none']	['nuclear', 'cell_edge']
33-0	BRCA2	merfish	['cell_edge', 'polarized']	['none']	['none']
33-0	BRCA2	merfish	['cell_edge', 'polarized']	['none']	['nuclear', 'cell_edge']
33-0	BSN	merfish	['none']	['none']	['none']
33-0	CDYL2	merfish	['nuclear_edge']	['nuclear_edge', 'polarized']	['nuclear_edge']
33-0	CEMIP	merfish	['cytoplasmic', 'polarized']	['cytoplasmic', 'polarized']	['cytoplasmic', 'polarized']
33-0	CKAP5	merfish	['nuclear', 'polarized']	['nuclear']	['nuclear']
33-0	CNR2	merfish	['none']	['none']	['none']
33-0	CRTAP	merfish	['cytoplasmic']	['cytoplasmic']	['cytoplasmic']
33-0	DSEL	merfish	['nuclear', 'cell_edge']	['nuclear', 'cell_edge']	['none']
33-0	FAM184B	merfish	['cytoplasmic']	['cytoplasmic']	['cell_edge']
33-0	FASN	merfish	['none']	['none']	['none']
33-0	HERC2	merfish	['cytoplasmic', 'polarized']	['cytoplasmic', 'polarized']	['cytoplasmic', 'polarized']
33-0	IL17RA	merfish	['nuclear']	['nuclear', 'nuclear_edge']	['nuclear']
33-0	KIAA1147	merfish	['none']	['nuclear_edge', 'cell_edge']	['none']
33-0	KIAA1462	merfish	['none']	['nuclear', 'cell_edge']	['none']
33-0	NOTCH2	merfish	['none']	['none']	['none']
33-0	NRIP1	merfish	['none']	['none']	['none']
33-0	PHIP	merfish	['none']	['none']	['none']
33-0	PRKDC	merfish	['none']	['cytoplasmic']	['nuclear_edge', 'cytoplasmic']
33-0	PROSER1	merfish	['nuclear_edge']	['nuclear_edge']	['nuclear_edge', 'cytoplasmic']
33-0	PRPF8	merfish	['nuclear']	['nuclear']	['nuclear']
33-0	RAD51D	merfish	['nuclear', 'cell_edge']	['nuclear', 'cell_edge']	['nuclear', 'cell_edge']
33-0	RNF169	merfish	['nuclear_edge', 'polarized']	['cytoplasmic', 'polarized']	['cytoplasmic', 'polarized']
33-0	RP4-671O14.6	merfish	['nuclear_edge', 'cytoplasmic']	['nuclear_edge', 'cytoplasmic']	['nuclear_edge', 'cytoplasmic']
33-0	SAMD12	merfish	['cytoplasmic', 'polarized']	['cytoplasmic', 'polarized']	['cytoplasmic', 'polarized']
33-0	SLC35B4	merfish	['cytoplasmic']	['cytoplasmic']	['cytoplasmic']
33-0	TMOD2	merfish	['cytoplasmic']	['cytoplasmic']	['cytoplasmic']
33-0	TSPAN3	merfish	['nuclear']	['nuclear']	['nuclear_edge', 'polarized']
33-0	TTPAL	merfish	['nuclear', 'cell_edge']	['none']	['none']
33-0	UBR2	merfish	['nuclear']	['nuclear']	['nuclear']
33-0	VPS13D	merfish	['cytoplasmic']	['cytoplasmic']	['cytoplasmic']
33-0	XDH	merfish	['none']	['none']	['none']
33-0	YIPF4	merfish	['cytoplasmic']	['cytoplasmic', 'polarized']	['cytoplasmic']
33-0	ZCCHC6	merfish	['nuclear_edge']	['nuclear_edge']	['nuclear_edge', 'cytoplasmic']
33-0	ZCCHC6	merfish	['nuclear_edge']	['nuclear_edge']	['none']
33-0	ZCCHC6	merfish	['nuclear_edge']	['none']	['nuclear_edge', 'cytoplasmic']
33-0	ZCCHC6	merfish	['nuclear_edge']	['none']	['none']
33-0	ZCCHC6	merfish	['none']	['nuclear_edge']	['nuclear_edge', 'cytoplasmic']
33-0	ZCCHC6	merfish	['none']	['nuclear_edge']	['none']
33-0	ZCCHC6	merfish	['none']	['none']	['nuclear_edge', 'cytoplasmic']
33-0	ZCCHC6	merfish	['none']	['none']	['none']
33-0	ZNF592	merfish	['cytoplasmic']	['cytoplasmic']	['cytoplasmic', 'polarized']
33-0	notarget004	merfish	['cytoplasmic']	['cytoplasmic', 'polarized']	['cytoplasmic']
34-0	AFF4	merfish	['cytoplasmic', 'cell_edge']	['none']	['none']
34-0	AGO3	merfish	['none']	['none']	['none']
34-0	AHDC1	merfish	['nuclear', 'nuclear_edge']	['none']	['none']
34-0	AMOTL1	merfish	['nuclear_edge', 'cytoplasmic']	['none']	['none']
34-0	ANKRD52	merfish	['polarized']	['polarized']	['polarized']
34-0	BSN	merfish	['none']	['none']	['none']
34-0	CBL	merfish	['cell_edge', 'polarized']	['cytoplasmic']	['cell_edge']
34-0	CEP250	merfish	['nuclear', 'nuclear_edge']	['none']	['none']
34-0	CNR2	merfish	['nuclear_edge', 'cytoplasmic']	['cytoplasmic']	['cytoplasmic']
34-0	COL5A1	merfish	['cytoplasmic', 'polarized']	['cytoplasmic', 'polarized']	['cytoplasmic', 'polarized']
34-0	DSEL	merfish	['none']	['none']	['none']
34-0	DYNC1H1	merfish	['nuclear_edge']	['nuclear_edge', 'polarized']	['nuclear_edge']
34-0	FAF2	merfish	['none']	['cytoplasmic']	['nuclear_edge', 'cytoplasmic']
34-0	ITPR2	merfish	['none']	['none']	['none']
34-0	ITPR2	merfish	['none']	['none']	['nuclear']
34-0	ITPR2	merfish	['none']	['nuclear']	['none']
34-0	ITPR2	merfish	['none']	['nuclear']	['nuclear']
34-0	ITPR2	merfish	['nuclear']	['none']	['none']
34-0	ITPR2	merfish	['nuclear']	['none']	['nuclear']
34-0	ITPR2	merfish	['nuclear']	['nuclear']	['none']
34-0	ITPR2	merfish	['nuclear']	['nuclear']	['nuclear']
34-0	KPNA4	merfish	['cytoplasmic']	['cytoplasmic']	['cytoplasmic']
34-0	LMTK2	merfish	['nuclear_edge']	['nuclear_edge', 'polarized']	['nuclear_edge']
34-0	MALAT1	merfish	['cytoplasmic', 'polarized']	['cytoplasmic', 'polarized']	['cytoplasmic']
34-0	PAPPA	merfish	['nuclear_edge']	['nuclear_edge']	['nuclear_edge']
34-0	PRRC2B	merfish	['nuclear_edge', 'cell_edge']	['nuclear_edge', 'cell_edge']	['nuclear_edge', 'cell_edge']
34-0	PRRC2B	merfish	['nuclear_edge', 'cell_edge']	['nuclear_edge', 'cell_edge']	['nuclear_edge', 'polarized']
34-0	PRRC2B	merfish	['nuclear_edge', 'cell_edge']	['nuclear_edge', 'polarized']	['nuclear_edge', 'cell_edge']
34-0	PRRC2B	merfish	['nuclear_edge', 'cell_edge']	['nuclear_edge', 'polarized']	['nuclear_edge', 'polarized']
34-0	PRRC2B	merfish	['nuclear_edge']	['nuclear_edge', 'cell_edge']	['nuclear_edge', 'cell_edge']
34-0	PRRC2B	merfish	['nuclear_edge']	['nuclear_edge', 'cell_edge']	['nuclear_edge', 'polarized']
34-0	PRRC2B	merfish	['nuclear_edge']	['nuclear_edge', 'polarized']	['nuclear_edge', 'cell_edge']
34-0	PRRC2B	merfish	['nuclear_edge']	['nuclear_edge', 'polarized']	['nuclear_edge', 'polarized']
34-0	RAB3B	merfish	['nuclear_edge', 'cytoplasmic']	['cytoplasmic']	['cytoplasmic']
34-0	SLC38A1	merfish	['none']	['polarized']	['none']
34-0	TLN1	merfish	['cell_edge']	['nuclear', 'polarized']	['cytoplasmic', 'cell_edge']
34-0	TSPAN3	merfish	['cytoplasmic']	['cytoplasmic']	['cytoplasmic']
34-0	UBR2	merfish	['none']	['none']	['none']
34-0	USP24	merfish	['none']	['polarized']	['none']
34-0	notarget004	merfish	['nuclear_edge', 'polarized']	['nuclear_edge', 'polarized']	['nuclear_edge', 'polarized']
35-0	AFAP1	merfish	['none']	['nuclear_edge', 'cell_edge']	['nuclear_edge', 'cytoplasmic']
35-0	AFAP1	merfish	['none']	['nuclear_edge', 'cell_edge']	['none']
35-0	AFAP1	merfish	['none']	['none']	['nuclear_edge', 'cytoplasmic']
35-0	AFAP1	merfish	['none']	['none']	['none']
35-0	AFAP1	merfish	['none']	['nuclear_edge', 'cell_edge']	['nuclear_edge', 'cytoplasmic']
35-0	AFAP1	merfish	['none']	['nuclear_edge', 'cell_edge']	['none']
35-0	AFAP1	merfish	['none']	['none']	['nuclear_edge', 'cytoplasmic']
35-0	AFAP1	merfish	['none']	['none']	['none']
35-0	AGPS	merfish	['cytoplasmic', 'polarized']	['cytoplasmic', 'polarized']	['cytoplasmic', 'polarized']
35-0	AHDC1	merfish	['nuclear']	['nuclear', 'nuclear_edge']	['nuclear']
35-0	AMOTL1	merfish	['none']	['none']	['none']
35-0	AMOTL1	merfish	['none']	['none']	['nuclear_edge']
35-0	AMOTL1	merfish	['none']	['nuclear_edge']	['none']
35-0	AMOTL1	merfish	['none']	['nuclear_edge']	['nuclear_edge']
35-0	AMOTL1	merfish	['nuclear_edge']	['none']	['none']
35-0	AMOTL1	merfish	['nuclear_edge']	['none']	['nuclear_edge']
35-0	AMOTL1	merfish	['nuclear_edge']	['nuclear_edge']	['none']
35-0	AMOTL1	merfish	['nuclear_edge']	['nuclear_edge']	['nuclear_edge']
35-0	CCDC113	merfish	['cytoplasmic', 'polarized']	['cytoplasmic', 'nuclear_edge']	['cytoplasmic']
35-0	CEP250	merfish	['none']	['none']	['none']
35-0	CKAP5	merfish	['cytoplasmic', 'polarized']	['cytoplasmic']	['cytoplasmic', 'polarized']
35-0	CKAP5	merfish	['cytoplasmic', 'polarized']	['cytoplasmic']	['cytoplasmic']
35-0	CKAP5	merfish	['cytoplasmic', 'polarized']	['cytoplasmic']	['cytoplasmic', 'polarized']
35-0	CKAP5	merfish	['cytoplasmic', 'polarized']	['cytoplasmic']	['cytoplasmic']
35-0	CKAP5	merfish	['cytoplasmic']	['cytoplasmic']	['cytoplasmic', 'polarized']
35-0	CKAP5	merfish	['cytoplasmic']	['cytoplasmic']	['cytoplasmic']
35-0	CKAP5	merfish	['cytoplasmic']	['cytoplasmic']	['cytoplasmic', 'polarized']
35-0	CKAP5	merfish	['cytoplasmic']	['cytoplasmic']	['cytoplasmic']
35-0	DYNC1H1	merfish	['nuclear']	['nuclear']	['nuclear']
35-0	FAM208B	merfish	['none']	['cytoplasmic']	['nuclear_edge', 'cytoplasmic']
35-0	FYCO1	merfish	['cytoplasmic']	['none']	['none']
35-0	GTF3C4	merfish	['none']	['none']	['none']
35-0	HERC2	merfish	['none']	['none']	['none']
35-0	ITPR2	merfish	['none']	['nuclear_edge', 'cell_edge']	['none']
35-0	KIAA1462	merfish	['cytoplasmic']	['cytoplasmic']	['cytoplasmic']
35-0	NOTCH2	merfish	['cytoplasmic', 'polarized']	['nuclear_edge', 'polarized']	['none']
35-0	THBS1	merfish	['cytoplasmic']	['none']	['cell_edge']
35-0	TMOD2	merfish	['polarized']	['nuclear_edge', 'polarized']	['cytoplasmic', 'polarized']
35-0	TTPAL	merfish	['none']	['none']	['none']
35-0	UBR2	merfish	['nuclear_edge']	['nuclear_edge', 'polarized']	['nuclear_edge']
35-0	UMPS	merfish	['cytoplasmic', 'polarized']	['cytoplasmic', 'polarized']	['cytoplasmic', 'polarized']
35-0	USP8	merfish	['cytoplasmic']	['cytoplasmic']	['nuclear_edge', 'cytoplasmic']
35-0	ZBTB43	merfish	['nuclear_edge', 'polarized']	['nuclear_edge', 'polarized']	['nuclear_edge', 'polarized']
4-0	Blmh	seqfish	['cytoplasmic', 'polarized']	['cytoplasmic']	['nuclear_edge', 'cytoplasmic']
4-0	Cdc37	seqfish	['none']	['none']	['none']
4-0	Clint1	seqfish	['none']	['none']	['none']
4-0	Dda1	seqfish	['cell_edge']	['nuclear_edge', 'cell_edge']	['nuclear_edge', 'cell_edge']
4-0	Fgfrl1	seqfish	['none']	['none']	['cytoplasmic']
4-0	Ikbkap	seqfish	['nuclear_edge']	['nuclear_edge']	['nuclear_edge']
4-0	Ppat	seqfish	['nuclear_edge', 'cytoplasmic']	['none']	['none']
4-0	Pygb	seqfish	['none']	['none']	['none']
4-0	Socs5	seqfish	['nuclear_edge', 'cytoplasmic']	['cytoplasmic']	['cytoplasmic']
4-0	Tsr1	seqfish	['nuclear', 'nuclear_edge']	['nuclear']	['nuclear']
5-0	Abcb10	seqfish	['cytoplasmic', 'polarized']	['cytoplasmic', 'polarized']	['cytoplasmic', 'cell_edge']
5-0	Gas1	seqfish	['nuclear_edge', 'cytoplasmic']	['none']	['nuclear_edge', 'cytoplasmic']
5-0	Mapkapk2	seqfish	['none']	['none']	['none']
5-0	Pam	seqfish	['nuclear_edge', 'polarized']	['nuclear_edge', 'polarized']	['nuclear_edge', 'polarized']
5-0	Prkci	seqfish	['none']	['cytoplasmic', 'polarized']	['none']
5-0	Thbd	seqfish	['polarized']	['none']	['none']
5-0	Trim41	seqfish	['none']	['none']	['none']
5-0	Txlna	seqfish	['cytoplasmic']	['nuclear_edge', 'cytoplasmic']	['cytoplasmic', 'cell_edge']
5-0	Ube2l3	seqfish	['cytoplasmic']	['cytoplasmic']	['cytoplasmic']
5-0	Zmynd11	seqfish	['cytoplasmic']	['cytoplasmic']	['cytoplasmic']
6-0	Abcf1	seqfish	['cytoplasmic']	['cell_edge', 'cytoplasmic']	['cytoplasmic', 'cell_edge']
6-0	Abcf1	seqfish	['cytoplasmic']	['cell_edge', 'cytoplasmic']	['cytoplasmic']
6-0	Abcf1	seqfish	['cytoplasmic']	['cell_edge']	['cytoplasmic', 'cell_edge']
6-0	Abcf1	seqfish	['cytoplasmic']	['cell_edge']	['cytoplasmic']
6-0	Abcf1	seqfish	['cytoplasmic']	['cell_edge', 'cytoplasmic']	['cytoplasmic', 'cell_edge']
6-0	Abcf1	seqfish	['cytoplasmic']	['cell_edge', 'cytoplasmic']	['cytoplasmic']
6-0	Abcf1	seqfish	['cytoplasmic']	['cell_edge']	['cytoplasmic', 'cell_edge']
6-0	Abcf1	seqfish	['cytoplasmic']	['cell_edge']	['cytoplasmic']
6-0	Cast	seqfish	['none']	['none']	['none']
6-0	Hsd17b7	seqfish	['cytoplasmic', 'cell_edge']	['cytoplasmic']	['cytoplasmic']
6-0	Iqsec1	seqfish	['none']	['none']	['nuclear_edge', 'cell_edge']
6-0	Ppp1r21	seqfish	['none']	['none']	['nuclear_edge', 'polarized']
6-0	Ptges	seqfish	['cytoplasmic', 'polarized']	['cytoplasmic', 'polarized']	['cytoplasmic']
6-0	Sh3pxd2b	seqfish	['nuclear_edge', 'cytoplasmic']	['cytoplasmic']	['cytoplasmic']
6-0	Slc39a1	seqfish	['none']	['none']	['none']
6-0	Smad3	seqfish	['cytoplasmic']	['cytoplasmic']	['cytoplasmic']
6-0	Uba2	seqfish	['cytoplasmic']	['cytoplasmic', 'polarized']	['cytoplasmic']
7-0	Ccnd1	seqfish	['nuclear']	['nuclear']	['nuclear']
7-0	Csgalnact1	seqfish	['cytoplasmic', 'polarized']	['cytoplasmic', 'polarized']	['nuclear_edge', 'cytoplasmic']
7-0	Eif6	seqfish	['nuclear_edge', 'cytoplasmic']	['none']	['cytoplasmic']
7-0	Grb10	seqfish	['cytoplasmic']	['cytoplasmic']	['cytoplasmic']
7-0	Hnrnpl	seqfish	['nuclear', 'polarized']	['polarized']	['nuclear', 'nuclear_edge']
7-0	Larp4b	seqfish	['none']	['cytoplasmic']	['cytoplasmic']
7-0	Puf60	seqfish	['nuclear']	['nuclear']	['nuclear']
7-0	Rnf34	seqfish	['nuclear_edge', 'polarized']	['nuclear_edge', 'polarized']	['nuclear', 'nuclear_edge']
7-0	Slc38a10	seqfish	['cytoplasmic']	['nuclear_edge', 'cytoplasmic']	['cytoplasmic', 'polarized']
7-0	Uap1	seqfish	['cytoplasmic']	['none']	['none']
8-0	Adpgk	seqfish	['none']	['none']	['none']
8-0	Lhfp	seqfish	['cytoplasmic']	['none']	['cytoplasmic']
9-0	Ablim1	seqfish	['none']	['none']	['none']
9-0	Atic	seqfish	['none']	['none']	['none']
9-0	Bhlhb9	seqfish	['cytoplasmic']	['cytoplasmic']	['cytoplasmic']
9-0	Bmper	seqfish	['cell_edge']	['cell_edge']	['nuclear_edge', 'cell_edge']
9-0	Chtf18	seqfish	['none']	['none']	['none']
9-0	Ednra	seqfish	['cytoplasmic', 'polarized']	['cytoplasmic', 'polarized']	['cytoplasmic', 'polarized']
9-0	Eif1ad	seqfish	['nuclear_edge', 'cytoplasmic']	['nuclear_edge', 'cytoplasmic']	['none']
9-0	Fgfr1op2	seqfish	['none']	['none']	['none']
9-0	Lsg1	seqfish	['nuclear', 'nuclear_edge']	['none']	['nuclear', 'nuclear_edge']
9-0	Ndufs1	seqfish	['nuclear', 'nuclear_edge']	['nuclear', 'nuclear_edge']	['nuclear', 'nuclear_edge']
9-0	Nmral1	seqfish	['nuclear_edge', 'cytoplasmic']	['cytoplasmic']	['nuclear_edge', 'cytoplasmic']
9-0	Nt5dc2	seqfish	['cytoplasmic', 'polarized']	['nuclear_edge', 'polarized']	['cytoplasmic', 'polarized']
9-0	Nup214	seqfish	['none']	['cytoplasmic']	['nuclear_edge', 'cell_edge']
9-0	Otud1	seqfish	['nuclear_edge', 'polarized']	['nuclear_edge']	['nuclear_edge', 'cytoplasmic']
9-0	Pds5a	seqfish	['cytoplasmic']	['cytoplasmic']	['nuclear_edge']
9-0	Slc10a7	seqfish	['none']	['none']	['none']
9-0	Snx17	seqfish	['none']	['none']	['none']
9-0	Sppl3	seqfish	['nuclear_edge']	['nuclear_edge']	['nuclear_edge']
9-0	St3gal2	seqfish	['nuclear']	['nuclear']	['nuclear']
9-0	Tnks	seqfish	['none']	['none']	['none']
9-0	Wdr6	seqfish	['cytoplasmic', 'polarized']	['polarized']	['none']
